# Supplementary material for: Midfacial toddler excoriation syndrome (MiTES): case series, diagnostic criteria and evidence for a pathogenic mechanism
Source: Br J Dermatol. 2024 Apr 9;191(3):437–46. doi: 10.1093/bjd/ljae151 (PMC11324070; doi:10.1093/bjd/ljae151)
Supplement: ljae151_Supplementary_Data [file ljae151_supplementary_data.zip]

Archive with 4 entries (4 files):
- Appendix S1.docx
- Figure S1_edited.PNG
- Figure S2.JPG
- Tables S1, S2.docx
